# Supplementary material for: An ensemble-based machine learning model for predicting type 2 diabetes and its effect on bone health
Source: BMC Med Inform Decis Mak. 2024 May 29;24:144. doi: 10.1186/s12911-024-02540-0 (PMC11134939; doi:10.1186/s12911-024-02540-0)
Supplement: Supplementary file 1 — Supplementary Material 1. [file 12911_2024_2540_MOESM1_ESM.xlsx]

## Sheet: P-Value_FINAL
Supplementary Table S1: Summary Statistics for all features
Feature	Type	Mean in Diab	STD in Diab	Mean in Control	STD in control	diff of mean (diab-control)	pval(t-test)	pval(MU)	RFESelection
Age	Demograpghic	49.166	7.283	42.6	6.412	6.566	1.030×10-46	1.142×10-41	Yes
BMI	clinical	26.91	2.152	29.54	5.056	-2.63	2.191×10-25	5.315×10-20	Yes
BP_OUT_PULSE_RATE_Avg	clinical	73.636	9.94	70.198	9.446	3.438	2.675×10-8	4.487×10-7	Yes
Chloride	clinical	100.354	2.682	102.288	2.284	-1.934	2.317×10-32	1.255×10-29	Yes
DT_AREA_TROCH	Bone Area	13.543	2.567	14.001	2.664	-0.458	0.006	0.018	Yes
HANDGRIP_OUT_RIGHT	Anthrothropometric	31.812	10.84	33.601	12.109	-1.789	0.014	0.044	No
DT_AVG_WIDTH_T12	Anthrothropometric	3.693	0.36	3.743	0.347	-0.05	0.026	0.019	No
DT_AREA_T12	Bone Area	10.474	1.532	10.669	1.546	-0.195	0.046	0.054	No
CT_FAT_MASS_TOTAL	Fat Mass	28493.6	7719.94	29485.7	8755.39	-992.112	0.058	0.157	No
DT_AREA_TRUNK	Bone Area	738.456	100.509	749.37	89.511	-10.914	0.07	0.049	No
DT_AREA_RIBS	Bone Area	266.473	50.938	271.98	47.17	-5.507	0.076	0.063	No
CT_FAT_MASS_GYNOID	Fat Mass	4653.96	1469.42	4827.36	1641.56	-173.408	0.079	0.186	No
CT_FAT_MASS_TRUNK	Fat Mass	15199.9	4327.33	15705.6	4813.99	-505.697	0.081	0.141	No
DT_AREA_NECK	Bone Area	4.838	0.577	4.904	0.616	-0.066	0.081	0.074	No
CT_FAT_MASS_LEGS	Fat Mass	9394.17	3459.88	9796.53	3906.11	-402.352	0.085	0.24	No
ET_OUT_CALC_MAXHR	ExterciseTest	158.336	26.011	177.585	4.825	-19.249	5.720×10-53	3.606×10-63	Yes
ET_OUT_PLANNED_RUN_TIME	ExterciseTest	510.727	186.276	555.5	160.437	-44.773	5.024×10-5	0.014	Yes
DT_AREA_LOWER NECK	Bone Area	2.42	0.294	2.461	0.451	-0.041	0.089	0.085	No
HIPWAIST_OUT_CALC_WAIST_TO_HIP_RATIO	clinical	0.893	0.082	0.837	0.092	0.056	3.146×10-23	4.511×10-21	Yes
HIPWAIST_OUT_HIPS_SIZE	clinical	100.005	5.366	107.01	9.848	-7.005	1.271×10-40	1.825×10-36	Yes
Monocyte Auto %	clinical	7.347	1.903	7.683	2.006	-0.336	0.007	0.003	Yes
Activated Partial Thromboplastin Time	clinical	33.349	2.619	33.301	2.808	0.048	0.78	0.501	No
Albumin	clinical	43.636	3.568	42.648	3.643	0.988	1.610×10-5	1.834×10-5	No
Alkaline Phosphatase	clinical	73.036	21.777	70.766	19.862	2.27	0.085	0.108	No
ALT ( GPT )	clinical	24.638	22.029	23.212	16.594	1.426	0.248	0.051	No
AST (GOT)	clinical	19.084	9.832	19.43	7.978	-0.346	0.541	0.039	No
Basophil Auto %	clinical	0.7	0.371	0.647	0.325	0.053	0.016	0.022	No
Bicarbonate	clinical	26.283	2.361	25.496	2.441	0.787	2.600×10-7	1.391×10-6	No
Bilirubin Total	clinical	7.931	4.536	8.468	4.715	-0.537	0.067	0.044	No
BP_OUT_CALC_AVG_DIASTOLIC_BP	clinical	71.186	9.555	68.428	9.303	2.758	4.249×10-6	1.477×10-5	No
BP_OUT_CALC_AVG_PULSE_RATE	clinical	73.4	10.243	69.862	9.518	3.538	2.000×10-8	4.216×10-7	No
BP_OUT_CALC_AVG_SYSTOLIC_BP	clinical	119.878	14.681	112.77	12.413	7.108	4.335×10-16	1.301×10-15	No
BP_OUT_DIASTOLIC_BP_Avg	clinical	71.262	9.19	68.745	9.267	2.517	1.772×10-5	3.707×10-5	No
BP_OUT_SYSTOLIC_BP_Avg	clinical	119.994	14.269	113.118	12.362	6.876	1.133×10-15	1.225×10-15	No
Calcium	clinical	2.367	0.105	2.367	0.106	0	0.954	0.873	No
Calcium Corrected	clinical	2.303	0.079	2.308	0.085	-0.005	0.313	0.144	No
Cholesterol Total	clinical	5.052	0.977	5.051	1.005	0.001	0.988	0.581	No
C-Peptide	clinical	2.253	1.119	2.228	1.127	0.025	0.723	0.986	No
Creatinine	clinical	68.436	17.05	67.224	14.337	1.212	0.224	0.571	No
DT_AREA_LEGS	Bone Area	735.885	102.399	746.602	97.878	-10.717	0.091	0.096	No
DT_AREA_TOTAL	Bone Area	2028.48	311.308	2058.76	286.447	-30.287	0.11	0.077	No
CT_FAT_MASS_ANDROID	Fat Mass	2519.18	857.382	2608.94	958.395	-89.762	0.119	0.305	No
DT_AREA_PELVIS	Bone Area	293.814	37.965	297.381	34.393	-3.567	0.12	0.087	No
DT_AREA_WARDS	Bone Area	2.682	0.589	2.751	0.8	-0.069	0.12	0.108	No
CT_BONE_MASS_ANDROID VISCERAL (CoreScan)	Bone Mass	1156.83	608.741	1218.85	692.602	-62.014	0.133	0.357	No
CT_FAT_MASS_ANDROID VISCERAL (CoreScan)	Fat Mass	1091.35	574.284	1149.85	653.399	-58.504	0.133	0.357	No
DT_BMD_TROCH	BMD	0.835	0.131	0.824	0.126	0.011	0.153	0.129	No
DT_AREA_UPPER NECK	Bone Area	2.418	0.293	2.443	0.277	-0.025	0.167	0.093	No
DT_BMC_RIBS	BMC	246.747	74.369	252.999	69.401	-6.252	0.17	0.161	No
DT_AVG_HEIGHT_L1_L2	Anthrothropometric	6.382	0.425	6.418	0.406	-0.036	0.173	0.321	No
DT_BMC_LEGS	BMC	907.602	214.98	925.265	206.487	-17.663	0.185	0.186	Yes
CT_BONE_MASS_LEGS	Bone Mass	907.602	214.98	925.265	206.487	-17.663	0.185	0.186	No
DT_AREA_SPINE	Bone Area	178.17	23.476	180.009	21.07	-1.839	0.193	0.14	No
DT_AVG_HEIGHT_L1	Anthrothropometric	3.121	0.257	3.14	0.214	-0.019	0.193	0.339	No
DT_BMC_TOTAL	BMC	2480.91	536.556	2523.21	490.562	-42.302	0.194	0.257	No
CT_LEAN_MASS_LEGS	Lean Mass	15470.7	3726.01	15768.5	3543.06	-297.771	0.196	0.146	No
DT_BMD_ARMS	BMD	0.975	0.127	0.985	0.115	-0.01	0.206	0.455	No
CT_LEAN_MASS_TOTAL	Lean Mass	44696.3	9496.67	45428.7	8836.91	-732.313	0.207	0.14	No
CT_BONE_MASS_TOTAL	Bone Mass	2501.29	490.029	2538.27	451.446	-36.983	0.215	0.286	No
DT_AVG_HEIGHT_L2	Anthrothropometric	3.265	0.216	3.281	0.218	-0.016	0.221	0.365	No
CT_LEAN_MASS_TRUNK	Lean Mass	20952.5	4228.64	21264.9	3856.43	-312.42	0.223	0.171	No
DT_BMC_NECK	BMC	4.637	0.874	4.712	1.072	-0.075	0.23	0.444	No
CT_LEAN_MASS_ANDROID	Lean Mass	3136.28	666.96	3185.41	637.839	-49.129	0.234	0.242	No
DT_BMC_LOWER NECK	BMC	2.671	0.472	2.72	0.791	-0.049	0.24	0.554	No
DT_AVG_HEIGHT_T12	Anthrothropometric	2.832	0.255	2.851	0.261	-0.019	0.25	0.153	No
CT_FAT_MASS_Total Body Fat Mass/Height² for Age Index	Fat Mass	10.669	3.176	10.916	3.63	-0.247	0.253	0.764	No
DT_BMC_T12	BMC	11.163	2.221	11.329	2.372	-0.166	0.254	0.507	No
CT_FAT_MASS_ARMS	Fat Mass	2969.51	963.228	3043.26	1088.47	-73.748	0.257	0.703	No
CT_BONE_MASS_ARMS	Bone Mass	338.041	84.719	343.814	80.919	-5.773	0.271	0.301	No
DT_AVG_HEIGHT_L1_L4	Anthrothropometric	13.324	0.816	13.379	0.765	-0.055	0.271	0.563	No
DT_BMC_ARMS	BMC	338.041	84.719	343.814	80.919	-5.773	0.271	0.301	No
DT_BMD_RIBS	BMD	0.908	0.125	0.916	0.114	-0.008	0.28	0.578	No
DT_BMC_TROCH	BMC	11.437	3.253	11.665	3.432	-0.228	0.281	0.52	Yes
DT_AREA_SHAFT	Bone Area	13.874	1.29	13.96	1.242	-0.086	0.287	0.29	No
DT_BMC_WARDS	BMC	2.1	0.65	2.176	1.477	-0.076	0.29	0.488	No
CT_BONE_MASS_TRUNK	Bone Mass	741.663	170.274	752.477	154.653	-10.814	0.293	0.318	No
DT_BMC_TRUNK	BMC	741.663	170.274	752.477	154.653	-10.814	0.293	0.318	No
DT_BMC_L2	BMC	14.876	3.09	15.077	3.054	-0.201	0.299	0.725	No
DT_AREA_HEAD	Bone Area	226.882	19.396	228.178	20.374	-1.296	0.303	0.404	No
DT_AVG_HEIGHT_L1_L3	Anthrothropometric	9.786	0.624	9.825	0.593	-0.039	0.31	0.55	No
DT_AVG_HEIGHT_L2_L4	Anthrothropometric	10.204	0.626	10.243	0.596	-0.039	0.313	0.634	No
CT_LEAN_MASS_GYNOID	Lean Mass	6847.85	1634.07	6947.07	1483.16	-99.218	0.315	0.213	No
DT_BMC_UPPER NECK	BMC	1.966	0.436	1.992	0.426	-0.026	0.345	0.354	No
DT_BMD_L2	BMD	1.169	0.148	1.178	0.146	-0.009	0.345	0.507	No
DT_BMD_L2_L3	BMD	1.191	0.146	1.2	0.145	-0.009	0.348	0.46	No
DT_AVG_HEIGHT_L4	Anthrothropometric	3.542	0.283	3.558	0.261	-0.016	0.354	0.52	No
DT_BMC_L2_L3	BMC	31.762	6.416	32.131	6.255	-0.369	0.358	0.719	No
DT_BMD_L3	BMD	1.212	0.151	1.22	0.151	-0.008	0.365	0.642	No
DT_BMC_L2_L4	BMC	50.424	10.029	50.99	9.762	-0.566	0.366	0.814	No
CT_LEAN_MASS_ARMS	Lean Mass	5086.55	1572.04	5174.27	1499.63	-87.716	0.367	0.253	No
DT_AVG_WIDTH_L1	Anthrothropometric	3.772	0.382	3.792	0.32	-0.02	0.371	0.574	No
DT_AREA_L2	Bone Area	12.641	1.661	12.732	1.555	-0.091	0.375	0.499	No
DT_BMD_L2_L4	BMD	1.182	0.144	1.19	0.144	-0.008	0.381	0.55	No
CT_BONE_MASS_GYNOID	Bone Mass	237.983	55.991	240.934	51.733	-2.951	0.387	0.311	Yes
DT_BMC_L1_L2	BMC	27.729	5.664	28.033	5.585	-0.304	0.393	0.732	No
DT_BMC_L3_L4	BMC	35.555	7.059	35.917	6.868	-0.362	0.411	0.682	No
DT_BMC_L4	BMC	18.667	3.799	18.862	3.723	-0.195	0.411	0.882	No
CT_FAT_MASS_Appendicular Lean Mass/Height² for Age Index	Fat Mass	7.503	1.269	7.568	1.245	-0.065	0.412	0.344	No
DT_BMC_L1_L3	BMC	44.601	8.97	45.061	8.766	-0.46	0.412	0.766	No
DT_BMD_L1_L3	BMD	1.156	0.14	1.163	0.14	-0.007	0.412	0.615	Yes
DT_BMC_L3	BMC	16.867	3.417	17.042	3.308	-0.175	0.413	0.749	No
DT_AVG_HEIGHT_L2_L3	Anthrothropometric	6.666	0.424	6.688	0.414	-0.022	0.417	0.735	Yes
DT_BMD_L3_L4	BMD	1.187	0.147	1.195	0.149	-0.008	0.421	0.723	No
DT_BMD_TOTAL	BMD	1.214	0.13	1.22	0.115	-0.006	0.422	0.69	No
DT_AREA_L4	Bone Area	15.908	2.123	16.011	1.952	-0.103	0.423	0.448	No
DT_BMC_L1_L4	BMC	63.284	12.553	63.908	12.24	-0.624	0.426	0.803	Yes
DT_AREA_ARMS	Bone Area	343.709	59.565	346.678	59.571	-2.969	0.431	0.506	No
DT_AVG_HEIGHT_L3_L4	Anthrothropometric	6.942	0.445	6.964	0.415	-0.022	0.438	0.758	No
DT_BMD_L1_L4	BMD	1.159	0.139	1.166	0.14	-0.007	0.438	0.665	No
DT_BMD_LEGS	BMD	1.221	0.161	1.228	0.148	-0.007	0.438	0.525	No
CT_FAT_MASS_Total Body Lean Mass/Height² for Age Index	Fat Mass	16.37	2.083	16.468	2.037	-0.098	0.448	0.33	No
DT_BMC_PELVIS	BMC	294.746	63.165	297.575	59.106	-2.829	0.465	0.485	No
DT_BMD_L1_L2	BMD	1.125	0.138	1.132	0.139	-0.007	0.469	0.677	No
DT_AREA_L2_L4	Bone Area	42.453	5.34	42.686	4.93	-0.233	0.474	0.641	No
DT_AREA_L1	Bone Area	11.867	1.717	11.941	1.586	-0.074	0.48	0.516	Yes
DT_BMC_L1	BMC	12.854	2.672	12.971	2.647	-0.117	0.484	0.669	No
DT_AREA_L1_L2	Bone Area	24.536	3.319	24.674	3.059	-0.138	0.493	0.561	No
CT_BONE_MASS_ANDROID	Bone Mass	43.78	10.338	44.203	9.267	-0.423	0.496	0.385	No
DT_AREA_L2_L3	Bone Area	26.513	3.43	26.655	3.186	-0.142	0.5	0.673	No
DT_AVG_WIDTH_L3	Anthrothropometric	4.063	0.314	4.076	0.294	-0.013	0.509	0.691	Yes
DT_AREA_L3_L4	Bone Area	29.789	3.781	29.94	3.479	-0.151	0.511	0.618	No
DT_AVG_WIDTH_L1_L2	Anthrothropometric	3.819	0.33	3.832	0.295	-0.013	0.521	0.641	No
DT_BMC_SPINE	BMC	200.17	45.326	201.903	42.291	-1.733	0.532	0.655	No
DT_BMD_L4	BMD	1.168	0.151	1.174	0.154	-0.006	0.54	0.876	No
DT_AVG_WIDTH_L1_L3	Anthrothropometric	3.9	0.316	3.911	0.288	-0.011	0.547	0.727	No
DT_BMD_SHAFT	BMD	1.244	0.172	1.238	0.168	0.006	0.558	0.5	No
DT_AVG_WIDTH_L2_L3	Anthrothropometric	3.964	0.305	3.975	0.284	-0.011	0.565	0.721	No
DT_AREA_L1_L4	Bone Area	54.361	6.956	54.599	6.342	-0.238	0.573	0.718	No
DT_AREA_L1_L3	Bone Area	38.403	5.071	38.576	4.649	-0.173	0.574	0.661	No
DT_BMC_HEAD	BMC	513.981	76.887	516.715	77.8	-2.734	0.576	0.935	No
DT_AVG_WIDTH_L2	Anthrothropometric	3.862	0.308	3.871	0.285	-0.009	0.602	0.775	No
DT_AVG_WIDTH_L3_L4	Anthrothropometric	4.277	0.329	4.287	0.311	-0.01	0.617	0.755	No
DT_AVG_WIDTH_L2_L4	Anthrothropometric	4.14	0.314	4.149	0.294	-0.009	0.619	0.73	No
CT_FAT_MASS_Legs/Total Fat Mass Ratio for Age Index	Fat Mass	0.326	0.062	0.328	0.065	-0.002	0.627	0.571	No
DT_AREA_L3	Bone Area	13.869	1.829	13.921	1.692	-0.052	0.642	0.842	No
DT_AVG_WIDTH_L1_L4	Anthrothropometric	4.049	0.315	4.058	0.291	-0.009	0.644	0.743	Yes
DT_BMD_L1	BMD	1.079	0.136	1.083	0.141	-0.004	0.689	0.608	No
CT_LEAN_MASS_ANDROID VISCERAL (CoreScan)	Lean Mass	2433.32	491.792	2444.6	458.082	-11.278	0.708	0.725	No
DT_BMD_WARDS	BMD	0.779	0.146	0.776	0.15	0.003	0.72	0.674	No
DT_AVG_WIDTH_L4	Anthrothropometric	4.49	0.363	4.498	0.344	-0.008	0.731	0.805	No
DT_BMD_UPPER NECK	BMD	0.812	0.145	0.815	0.146	-0.003	0.754	0.8	No
DT_BMD_T12	BMD	1.048	0.12	1.045	0.13	0.003	0.757	0.797	No
DT_BMD_TRUNK	BMD	0.994	0.124	0.997	0.112	-0.003	0.76	0.993	No
DT_BMD_LOWER NECK	BMD	1.103	0.132	1.101	0.135	0.002	0.779	0.63	No
CT_FAT_MASS_Limbs/Trunk Fat Mass Ratio for Age Index	Fat Mass	0.836	0.252	0.841	0.261	-0.005	0.784	0.809	No
DT_AVG_HEIGHT_L3	Anthrothropometric	3.405	0.23	3.408	0.218	-0.003	0.808	0.74	Yes
DT_BMD_PELVIS	BMD	0.998	0.137	0.996	0.124	0.002	0.811	0.942	No
CT_FAT_MASS_Trunk/Limbs Fat Mass Ratio for Age Index	Fat Mass	1.302	0.372	1.306	0.403	-0.004	0.854	0.813	No
CT_FAT_MASS_Trunk/Legs %Fat Ratio for Age Index	Fat Mass	1.18	0.25	1.182	0.26	-0.002	0.915	0.908	No
DT_BMC_SHAFT	BMC	17.263	2.871	17.28	2.85	-0.017	0.927	0.865	No
CT_FAT_MASS_Trunk/Total Fat Mass Ratio for Age Index	Fat Mass	0.535	0.067	0.535	0.07	0	0.97	0.854	No
DT_BMD_NECK	BMD	0.958	0.132	0.958	0.134	0	0.975	0.874	No
DT_BMD_SPINE	BMD	1.113	0.143	1.114	0.137	-0.001	0.98	0.747	No
DT_BMD_HEAD	BMD	2.269	0.312	2.269	0.305	0	0.985	0.86	No
Eosinophil Auto %	clinical	2.893	1.914	2.995	2.085	-0.102	0.423	0.514	No
Eosinophils Auto #	clinical	0.2	0.144	0.194	0.143	0.006	0.552	0.334	No
Estradiol	clinical	162.757	236.832	148.946	215.375	13.811	0.335	0.643	No
Ferritin	clinical	81.99	92.934	79.772	79.233	2.218	0.685	0.459	No
Fibrinogen	clinical	3.35	0.556	3.32	0.577	0.03	0.405	0.581	No
Folate	clinical	22.712	6.484	22.801	6.849	-0.089	0.834	0.764	No
Free Thyroxine	clinical	12.869	1.406	13.029	1.489	-0.16	0.081	0.051	No
Free Triiodothyronine	clinical	3.76	0.576	3.819	0.581	-0.059	0.109	0.05	No
Gender	Demograpghic	0.418	0.494	0.5	0.501	-0.082	0.009	0.009	No
GGT_2	clinical	31.403	27.771	35.13	41.018	-3.727	0.093	0.048	No
HANDGRIP_OUT_LEFT	Anthrothropometric	30.039	10.94	32.859	12.52	-2.82	1.580×10-4	0.002	Yes
HDL-Cholesterol	clinical	1.37	0.395	1.3	0.378	0.07	0.004	0.002	No
HEIGHTWEIGHT_OUT_SITTING_HEIGHT	Anthrothropometric	91.013	14.807	86.809	4.836	4.204	2.227×10-9	0.038	No
HEIGHTWEIGHT_OUT_STANDING_HEIGHT	clinical	165.002	9.181	164.761	9.654	0.241	0.686	0.535	No
HEIGHTWEIGHT_OUT_WEIGHT	clinical	73.437	9.725	80.233	15.356	-6.796	2.095×10-16	4.138×10-13	No
Hematocrit	clinical	41.245	4.659	40.899	4.761	0.346	0.245	0.276	No
Hemoglobin	clinical	13.823	1.719	13.758	1.811	0.065	0.559	0.657	No
HIPWAIST_OUT_WAIST_SIZE	clinical	89.177	7.964	89.472	11.929	-0.295	0.646	0.815	No
Homocysteine	clinical	9.101	2.548	9.142	2.628	-0.041	0.803	0.85	No
Insulin	clinical	13.177	15.677	14.006	32.961	-0.829	0.611	0.534	No
International Normalization Ratio	clinical	1.025	0.069	1.021	0.084	0.004	0.357	0.085	No
Iron	clinical	15.352	5.569	15.502	5.42	-0.15	0.667	0.812	No
LDL-Cholesterol Calc	clinical	3.028	0.872	3.041	0.929	-0.013	0.821	0.603	No
Lymphocyte Auto #	clinical	2.349	0.706	2.317	0.67	0.032	0.457	0.629	No
Lymphocyte Auto %	clinical	35.074	8.548	36.118	8.919	-1.044	0.059	0.139	No
Magnesium	clinical	0.821	0.066	0.821	0.065	0	0.948	0.777	No
Mean Cell Hemoglobin	clinical	27.51	2.76	27.566	2.914	-0.056	0.755	0.486	No
Mean Cell Hemoglobin Concentration	clinical	33.487	1.058	33.56	1.158	-0.073	0.297	0.16	No
Mean Cell Volume	clinical	82.045	6.747	81.996	6.851	0.049	0.91	0.898	No
Mean Platelet Volume	clinical	9.062	0.942	9.017	0.896	0.045	0.442	0.487	No
MT_AVG_HEIGHT_HIP AXIS LENGTH	clinical	106.196	10.064	107.355	9.617	-1.159	0.063	0.061	No
Myoglobin	clinical	24.015	17.336	24.9	21.594	-0.885	0.475	0.916	No
Neutrophil Auto #	clinical	3.801	1.504	3.571	1.463	0.23	0.014	0.014	No
Neutrophil Auto %	clinical	54.045	9.206	52.557	9.985	1.488	0.014	0.044	No
NT-proBNP	clinical	27.837	27.486	30.879	68.415	-3.042	0.356	0.691	No
NT-proBNP - AgeHigh	clinical	158.269	60.741	154.53	62.472	3.739	0.338	0.13	No
Phosphorus	clinical	1.135	0.137	1.138	0.142	-0.003	0.737	0.805	No
Platelet	clinical	243.619	65.552	246.992	59.154	-3.373	0.393	0.246	No
Potassium	clinical	4.446	0.363	4.423	0.343	0.023	0.303	0.196	No
Prothrombin Time (PT)	clinical	11.841	0.751	11.775	0.943	0.066	0.223	0.075	No
RDW	clinical	14.109	1.482	14.195	1.593	-0.086	0.373	0.302	No
Red Blood Cell	clinical	5.037	0.552	5.007	0.602	0.03	0.402	0.244	No
Sodium	clinical	139.59	2.529	140.12	2.306	-0.53	5.567×10-4	0.002	No
Testosterone Total	clinical	9.421	8.363	10.721	9.169	-1.3	0.019	0.035	No
Thyroid Stimulating Hormone	clinical	1.85	1.389	1.855	1.255	-0.005	0.957	0.957	No
Total Iron Binding Capacity	clinical	63.527	9.73	63.796	10.042	-0.269	0.667	0.617	No
Total Protein	clinical	73.06	4.049	73.338	3.861	-0.278	0.267	0.241	No
Triglyceride	clinical	1.485	1.065	1.584	1.032	-0.099	0.135	0.059	No
Urea	clinical	4.532	1.466	4.221	1.137	0.311	1.914×10-4	0.002	No
Uric Acid	clinical	294.043	71.749	291.752	71.049	2.291	0.612	0.673	No
Vitamin B12	clinical	284.527	148.163	320.606	307.276	-36.079	0.018	0.016	No
White Blood Cell	clinical	6.89	2.006	6.615	1.917	0.275	0.027	0.057	No
